# Supplementary material for: The Cypriot Indigenous Grapevine Germplasm Is a Multi-Clonal Varietal Mixture
Source: Plants (Basel). 2020 Aug 14;9(8):1034. doi: 10.3390/plants9081034 (PMC7463456; doi:10.3390/plants9081034)
Supplement: Supplementary file 1 [file plants-09-01034-s001.zip]

Archive with 7 entries (7 files):
- plants-821124 - supplementary figures for XML.pdf
- plants-821124 - supplementary data for XML.pdf
- plants-821124 - table s5.xlsx
- plants-821124 - table s4.xlsx
- plants-821124 - table s3.xlsx
- plants-821124 - table s2.xlsx
- plants-821124 - table s1.xlsx
