# Supplementary material for: The Cypriot Indigenous Grapevine Germplasm Is a Multi-Clonal Varietal Mixture
Source: Plants (Basel). 2020 Aug 14;9(8):1034. doi: 10.3390/plants9081034 (PMC7463456; doi:10.3390/plants9081034)
Supplement: Supplementary file 1 [file plants-09-01034-s001.zip › plants-821124 - table s5.xlsx]

## Sheet: Sheet1
Table S5: Ancestry probability of STRUCTURE analysis across the 164 Cypriot genotypes
Sample number	sample name	group 1 probability assignment	group 2 probability assignment
1	Xynisteri1	0.002	0.998
2	Xynisteri100	0.002	0.998
3	Xynisteri102	0.002	0.998
4	Xynisteri106	0.002	0.998
5	Xynisteri107	0.002	0.998
6	Xynisteri108	0.002	0.998
7	Xynisteri112	0.002	0.998
8	Xynisteri114	0.002	0.998
9	Xynisteri117	0.002	0.998
10	Xynisteri118	0.002	0.998
11	Xynisteri120	0.002	0.998
12	Xynisteri121	0.002	0.998
13	Xynisteri123	0.002	0.998
14	Xynisteri126	0.002	0.998
15	Xynisteri127	0.002	0.998
16	Xynisteri13	0.002	0.998
17	Xynisteri130	0.0049	0.9951
18	Xynisteri134	0.0139	0.9862
19	Xynisteri136	0.003	0.997
20	Xynisteri139	0.002	0.998
21	Xynisteri143	0.002	0.998
22	Xynisteri145	0.036	0.964
23	Xynisteri149	0.002	0.998
24	Xynisteri151	0.002	0.998
25	Xynisteri152	0.002	0.998
26	Xynisteri153	0.002	0.998
27	Xynisteri157	0.002	0.998
28	Xynisteri158	0.002	0.998
29	Xynisteri159	0.002	0.998
30	Xynisteri163	0.6297	0.3704
31	Xynisteri165	0.002	0.998
32	Xynisteri166	0.002	0.998
33	Xynisteri167	0.002	0.998
34	Xynisteri176	0.002	0.998
35	Xynisteri180	0.002	0.998
36	Xynisteri184	0.002	0.998
37	Xynisteri19	0.002	0.998
38	Xynisteri2	0.002	0.998
39	Xynisteri25	0.002	0.998
40	Xynisteri27	0.002	0.998
41	Xynisteri3	0.002	0.998
42	Xynisteri38	0.002	0.998
43	Xynisteri40	0.002	0.998
44	Xynisteri41	0.002	0.998
45	Xynisteri43	0.002	0.998
46	Xynisteri47	0.0201	0.9799
47	Xynisteri5	0.002	0.998
48	Xynisteri50	0.026	0.974
49	Xynisteri55	0.002	0.998
50	Xynisteri61	0.002	0.998
51	Xynisteri63	0.002	0.998
52	Xynisteri65	0.002	0.998
53	Xynisteri66	0.002	0.998
54	Xynisteri67	0.002	0.998
55	Xynisteri68	0.2915	0.7084
56	Xynisteri69	0.002	0.998
57	Xynisteri7	0.002	0.998
58	Xynisteri70	0.002	0.998
59	Xynisteri74	0.002	0.998
60	Xynisteri75	0.002	0.998
61	Xynisteri76	0.002	0.998
62	Xynisteri78	0.002	0.998
63	Xynisteri80	0.002	0.998
64	Xynisteri81	0.002	0.998
65	Xynisteri82	0.002	0.998
66	Xynisteri83	0.002	0.998
67	Xynisteri89	0.0023	0.9977
68	Xynisteri9	0.002	0.998
69	Xynisteri90	0.002	0.998
70	Xynisteri92	0.0466	0.9534
71	Xynisteri95	0.002	0.998
72	Xynisteri96	0.002	0.998
73	Xynisteri97	0.003	0.997
74	Xynisteri99	0.003	0.997
75	Mavro101	0.9971	0.003
76	Mavro103	0.997	0.003
77	Mavro104	0.997	0.003
78	Mavro105	0.8637	0.1363
79	Mavro109	0.997	0.003
80	Mavro11	0.998	0.002
81	Mavro111	0.9976	0.0025
82	Mavro113	0.997	0.003
83	Mavro115	0.9289	0.0711
84	Mavro116	0.997	0.003
85	Mavro119	0.997	0.003
86	Mavro122	0.997	0.003
87	Mavro124	0.997	0.003
88	Mavro125	0.997	0.003
89	Mavro128	0.997	0.003
90	Mavro129	0.997	0.003
91	Mavro131	0.9229	0.077
92	Mavro132	0.996	0.004
93	Mavro135	0.997	0.003
94	Mavro138	0.997	0.003
95	Mavro14	0.9977	0.0023
96	Mavro142	0.997	0.003
97	Mavro146	0.997	0.003
98	Mavro147	0.997	0.003
99	Mavro15	0.997	0.003
100	Mavro150	0.997	0.003
101	Mavro154	0.997	0.003
102	Mavro155	0.997	0.003
103	Mavro16	0.997	0.003
104	Mavro161	0.997	0.003
105	Mavro168	0.997	0.003
106	Mavro169	0.997	0.003
107	Mavro170	0.997	0.003
108	Mavro172	0.993	0.007
109	Mavro173	0.997	0.003
110	Mavro175	0.997	0.003
111	Mavro178	0.923	0.077
112	Mavro23	0.997	0.003
113	Mavro26	0.997	0.003
114	Mavro30	0.997	0.003
115	Mavro31	0.997	0.003
116	Mavro32	0.997	0.003
117	Mavro33	0.997	0.003
118	Mavro35	0.997	0.003
119	Mavro36	0.997	0.003
120	Mavro37	0.997	0.003
121	Mavro39	0.995	0.005
122	Mavro4	0.997	0.003
123	Mavro42	0.997	0.003
124	Mavro44	0.997	0.003
125	Mavro48	0.997	0.003
126	Mavro51	0.996	0.004
127	Mavro54	0.996	0.004
128	Mavro58	0.997	0.003
129	Mavro6	0.997	0.003
130	Mavro64	0.9736	0.0264
131	Mavro71	0.9012	0.0988
132	Mavro72	0.9011	0.0989
133	Mavro73	0.9011	0.0989
134	Mavro8	0.997	0.003
135	Mavro84	0.996	0.004
136	Mavro86	0.997	0.003
137	Mavro87	0.997	0.003
138	Mavro91	0.997	0.003
139	Mavro93	0.997	0.003
140	Mavro94	0.997	0.003
141	Mavro98	0.997	0.003
142	Maratheftiko110	0.998	0.002
143	Maratheftiko162	0.998	0.002
144	Maratheftiko174	0.998	0.002
145	Maratheftiko177	0.998	0.002
146	Maratheftiko181	0.998	0.002
147	Maratheftiko183	0.998	0.002
148	Maratheftiko22	0.998	0.002
149	Maratheftiko24	0.998	0.002
150	Maratheftiko28	0.998	0.002
151	Maratheftiko29	0.998	0.002
152	Maratheftiko34	0.998	0.002
153	Maratheftiko45	0.998	0.002
154	Maratheftiko52	0.998	0.002
155	Maratheftiko53	0.998	0.002
156	Maratheftiko56	0.998	0.002
157	Maratheftiko57	0.998	0.002
158	Maratheftiko62	0.998	0.002
159	Maratheftiko77	0.998	0.002
160	Maratheftiko10	0.998	0.002
161	Veriko18	0.9818	0.0182
162	Veriko182	0.977	0.023
163	Veriko20	0.9769	0.0231
164	Veriko21	0.977	0.023
