# Supplementary material for: The Cypriot Indigenous Grapevine Germplasm Is a Multi-Clonal Varietal Mixture
Source: Plants (Basel). 2020 Aug 14;9(8):1034. doi: 10.3390/plants9081034 (PMC7463456; doi:10.3390/plants9081034)
Supplement: Supplementary file 1 [file plants-09-01034-s001.zip › plants-821124 - table s4.xlsx]

## Sheet: spp table 4
Table S4: Frequency of alleles detected for every locus in the Cypriot grapevine collection
VVMD27	VVMD27	VrZAG79	VrZAG79	VrZAG67	VrZAG67	VrZAG62	VrZAG62	VrZAG112	VrZAG112	VVS2	VVS2	VVMD5	VVMD5	VVMD7	VVMD7	VVMD28	VVMD28	VVMD25	VVMD25	VVMD32	VVMD32
allele size	individuals	allele size	individuals	allele size	individuals	allele size	individuals	allele size	individuals	allele size	individuals	allele size	individuals	allele size	individuals	allele size	individuals	allele size	individuals	allele size	individuals
180	30	235	16	125	62	185	1	229	12	137	153	224	1	231	1	218	1	239	212	240	6
182	63	237	2	127	4	187	65	231	21	139	25	226	3	237	136	220	5	241	25	242	1
186	19	241	5	131	19	191	72	233	235	147	74	228	104	239	2	222	2	245	2	250	1
188	73	245	22	133	5	193	13	235	5	149	9	230	8	243	56	226	11	249	61	252	87
190	6	247	5	139	154	195	1	245	10	153	60	232	76	245	75	228	8	255	27	254	68
194	136	249	67	141	1	199	64	247	45	155	6	236	9	247	26	232	48	263	1	256	1
196	1	251	13	145	1	201	30			157	1	238	72	249	13	234	27			258	64
		253	22	149	72	203	82					240	55	251	19	238	6			260	20
		255	122	151	3											240	117			266	1
		257	50	155	1											246	3			274	75
		259	2	159	5											248	77			276	4
		263	1	165	1											250	1
		265	1													252	11
																262	8
																264	2
																272	1
