# Supplementary material for: The Cypriot Indigenous Grapevine Germplasm Is a Multi-Clonal Varietal Mixture
Source: Plants (Basel). 2020 Aug 14;9(8):1034. doi: 10.3390/plants9081034 (PMC7463456; doi:10.3390/plants9081034)
Supplement: Supplementary file 1 [file plants-09-01034-s001.zip › plants-821124 - table s3.xlsx]

## Sheet: Sheet1
Table S3: Alleles size and MLGs across the 164 Cypriot genotypes sampled and analyzed
		MLG	VVMD27		VrZAG79		VrZAG67		VrZAG62		VrZAG112		VVS2		VVMD5		VVMD7		VVMD28		VVMD25		VVMD32
code	cluster	MLG	VVMD27		VrZAG79		VrZAG67		VrZAG62		VrZAG112		VVS2		VVMD5		VVMD7		VVMD28		VVMD25		VVMD32
Xynisteri1	Xynisteri	MLG81	188	194	249	255	139	149	191	199	233	233	137	147	228	228	237	245	240	240	239	239	254	274
Xynisteri100	Xynisteri	MLG63	188	194	251	257	139	149	191	199	233	233	137	147	228	228	237	245	226	240	239	239	254	274
Xynisteri102	Xynisteri	MLG64	188	194	249	255	139	149	193	201	233	233	137	147	228	228	237	245	240	240	239	239	254	274
Xynisteri106	Xynisteri	MLG81	188	194	249	255	139	149	191	199	233	233	137	147	228	228	237	245	240	240	239	239	254	274
Xynisteri107	Xynisteri	MLG79	188	194	249	255	139	149	191	199	233	233	137	147	228	228	237	245	226	240	239	239	254	274
Xynisteri108	Xynisteri	MLG79	188	194	249	255	139	149	191	199	233	233	137	147	228	228	237	245	226	240	239	239	254	274
Xynisteri112	Xynisteri	MLG79	188	194	249	255	139	149	191	199	233	233	137	147	228	228	237	245	226	240	239	239	254	274
Xynisteri114	Xynisteri	MLG79	188	194	249	255	139	149	191	199	233	233	137	147	228	228	237	245	226	240	239	239	254	274
Xynisteri117	Xynisteri	MLG81	188	194	249	255	139	149	191	199	233	233	137	147	228	228	237	245	240	240	239	239	254	274
Xynisteri118	Xynisteri	MLG79	188	194	249	255	139	149	191	199	233	233	137	147	228	228	237	245	226	240	239	239	254	274
Xynisteri120	Xynisteri	MLG76	188	194	249	255	139	149	191	199	233	233	137	147	228	240	237	245	240	240	239	239	254	274
Xynisteri121	Xynisteri	MLG83	188	194	249	255	139	149	191	199	233	233	137	137	228	228	237	245	240	240	239	239	254	274
Xynisteri123	Xynisteri	MLG81	188	194	249	255	139	149	191	199	233	233	137	147	228	228	237	245	240	240	239	239	254	274
Xynisteri126	Xynisteri	MLG79	188	194	249	255	139	149	191	199	233	233	137	147	228	228	237	245	226	240	239	239	254	274
Xynisteri127	Xynisteri	MLG79	188	194	249	255	139	149	191	199	233	233	137	147	228	228	237	245	226	240	239	239	254	274
Xynisteri13	Xynisteri	MLG82	188	194	249	255	139	149	191	199	233	233	137	137	240	240	237	245	240	240	239	239	254	274
Xynisteri130	Xynisteri	MLG56	188	194	251	257	139	149	193	201	233	233	137	147	228	240	237	245	240	240	239	239	256	274
Xynisteri134	Xynisteri	MLG54	188	194	259	265	139	149	193	201	233	233	137	147	228	240	237	245	240	240	239	239	254	274
Xynisteri136	Xynisteri	MLG57	188	194	251	257	139	149	193	201	233	233	137	147	228	240	237	245	240	240	239	239	254	274
Xynisteri139	Xynisteri	MLG72	188	194	249	255	139	149	191	199	233	233	137	147	228	240	237	245	226	240	239	239	254	274
Xynisteri143	Xynisteri	MLG71	188	194	249	255	139	149	191	199	233	233	137	147	228	240	237	245	222	240	239	239	254	274
Xynisteri145	Xynisteri	MLG67	188	194	249	255	139	149	191	199	231	231	137	137	228	228	237	245	240	240	239	239	254	274
Xynisteri149	Xynisteri	MLG79	188	194	249	255	139	149	191	199	233	233	137	147	228	228	237	245	226	240	239	239	254	274
Xynisteri151	Xynisteri	MLG76	188	194	249	255	139	149	191	199	233	233	137	147	228	240	237	245	240	240	239	239	254	274
Xynisteri152	Xynisteri	MLG81	188	194	249	255	139	149	191	199	233	233	137	147	228	228	237	245	240	240	239	239	254	274
Xynisteri153	Xynisteri	MLG76	188	194	249	255	139	149	191	199	233	233	137	147	228	240	237	245	240	240	239	239	254	274
Xynisteri157	Xynisteri	MLG62	188	194	251	257	139	149	191	199	233	233	137	147	228	240	237	245	240	240	239	239	254	274
Xynisteri158	Xynisteri	MLG76	188	194	249	255	139	149	191	199	233	233	137	147	228	240	237	245	240	240	239	239	254	274
Xynisteri159	Xynisteri	MLG76	188	194	249	255	139	149	191	199	233	233	137	147	228	240	237	245	240	240	239	239	254	274
Xynisteri163	Xynisteri	MLG18	180	180	247	247	151	155	191	203	233	233	137	139	228	232	243	245	228	262	239	239	274	276
Xynisteri165	Xynisteri	MLG60	188	194	251	257	139	149	191	199	233	233	137	147	228	240	237	245	220	240	239	239	254	274
Xynisteri166	Xynisteri	MLG62	188	194	251	257	139	149	191	199	233	233	137	147	228	240	237	245	240	240	239	239	254	274
Xynisteri167	Xynisteri	MLG76	188	194	249	255	139	149	191	199	233	233	137	147	228	240	237	245	240	240	239	239	254	274
Xynisteri176	Xynisteri	MLG61	188	194	251	257	139	149	191	199	233	233	137	147	228	240	237	245	240	240	239	239	240	240
Xynisteri180	Xynisteri	MLG76	188	194	249	255	139	149	191	199	233	233	137	147	228	240	237	245	240	240	239	239	254	274
Xynisteri184	Xynisteri	MLG81	188	194	249	255	139	149	191	199	233	233	137	147	228	228	237	245	240	240	239	239	254	274
Xynisteri19	Xynisteri	MLG74	188	194	249	255	139	149	191	199	233	233	137	147	228	240	237	245	240	240	239	239	240	240
Xynisteri2	Xynisteri	MLG81	188	194	249	255	139	149	191	199	233	233	137	147	228	228	237	245	240	240	239	239	254	274
Xynisteri25	Xynisteri	MLG69	188	194	249	255	139	149	191	199	233	233	137	147	228	240	237	245	220	240	239	239	254	274
Xynisteri27	Xynisteri	MLG76	188	194	249	255	139	149	191	199	233	233	137	147	228	240	237	245	240	240	239	239	254	274
Xynisteri3	Xynisteri	MLG81	188	194	249	255	139	149	191	199	233	233	137	147	228	228	237	245	240	240	239	239	254	274
Xynisteri38	Xynisteri	MLG76	188	194	249	255	139	149	191	199	233	233	137	147	228	240	237	245	240	240	239	239	254	274
Xynisteri40	Xynisteri	MLG60	188	194	251	257	139	149	191	199	233	233	137	147	228	240	237	245	220	240	239	239	254	274
Xynisteri41	Xynisteri	MLG81	188	194	249	255	139	149	191	199	233	233	137	147	228	228	237	245	240	240	239	239	254	274
Xynisteri43	Xynisteri	MLG74	188	194	249	255	139	149	191	199	233	233	137	147	228	240	237	245	240	240	239	239	240	240
Xynisteri47	Xynisteri	MLG68	188	194	249	255	139	149	191	199	233	233	137	147	226	238	237	245	240	240	239	239	254	274
Xynisteri5	Xynisteri	MLG81	188	194	249	255	139	149	191	199	233	233	137	147	228	228	237	245	240	240	239	239	254	274
Xynisteri50	Xynisteri	MLG73	188	194	249	255	139	149	191	199	233	233	137	147	228	240	237	245	240	240	239	249	254	274
Xynisteri55	Xynisteri	MLG62	188	194	251	257	139	149	191	199	233	233	137	147	228	240	237	245	240	240	239	239	254	274
Xynisteri61	Xynisteri	MLG75	188	194	249	255	139	149	191	199	233	233	137	147	228	240	237	245	240	240	239	239	254	276
Xynisteri63	Xynisteri	MLG70	188	194	249	255	139	149	191	199	233	233	137	147	228	240	237	245	228	240	239	239	254	274
Xynisteri65	Xynisteri	MLG81	188	194	249	255	139	149	191	199	233	233	137	147	228	228	237	245	240	240	239	239	254	274
Xynisteri66	Xynisteri	MLG81	188	194	249	255	139	149	191	199	233	233	137	147	228	228	237	245	240	240	239	239	254	274
Xynisteri67	Xynisteri	MLG81	188	194	249	255	139	149	191	199	233	233	137	147	228	228	237	245	240	240	239	239	254	274
Xynisteri68	Xynisteri	MLG53	180	188	245	249	139	151	191	199	233	233	137	139	228	240	237	245	240	262	239	239	274	274
Xynisteri69	Xynisteri	MLG76	188	194	249	255	139	149	191	199	233	233	137	147	228	240	237	245	240	240	239	239	254	274
Xynisteri7	Xynisteri	MLG81	188	194	249	255	139	149	191	199	233	233	137	147	228	228	237	245	240	240	239	239	254	274
Xynisteri70	Xynisteri	MLG76	188	194	249	255	139	149	191	199	233	233	137	147	228	240	237	245	240	240	239	239	254	274
Xynisteri74	Xynisteri	MLG65	188	194	249	255	139	149	191	201	233	233	137	147	228	240	237	245	240	240	239	239	254	274
Xynisteri75	Xynisteri	MLG76	188	194	249	255	139	149	191	199	233	233	137	147	228	240	237	245	240	240	239	239	254	274
Xynisteri76	Xynisteri	MLG76	188	194	249	255	139	149	191	199	233	233	137	147	228	240	237	245	240	240	239	239	254	274
Xynisteri78	Xynisteri	MLG76	188	194	249	255	139	149	191	199	233	233	137	147	228	240	237	245	240	240	239	239	254	274
Xynisteri80	Xynisteri	MLG76	188	194	249	255	139	149	191	199	233	233	137	147	228	240	237	245	240	240	239	239	254	274
Xynisteri81	Xynisteri	MLG69	188	194	249	255	139	149	191	199	233	233	137	147	228	240	237	245	220	240	239	239	254	274
Xynisteri82	Xynisteri	MLG65	188	194	249	255	139	149	191	201	233	233	137	147	228	240	237	245	240	240	239	239	254	274
Xynisteri83	Xynisteri	MLG76	188	194	249	255	139	149	191	199	233	233	137	147	228	240	237	245	240	240	239	239	254	274
Xynisteri89	Xynisteri	MLG78	188	194	249	255	139	149	191	199	233	233	137	147	228	228	237	245	222	238	239	239	254	274
Xynisteri9	Xynisteri	MLG80	188	194	249	255	139	149	191	199	233	233	137	147	228	228	237	245	240	240	239	239	254	276
Xynisteri90	Xynisteri	MLG66	188	194	249	255	139	149	191	201	233	233	137	147	228	228	237	245	228	228	239	239	254	274
Xynisteri92	Xynisteri	MLG55	188	194	251	257	139	149	193	201	233	233	137	147	226	238	237	237	238	238	239	239	254	274
Xynisteri95	Xynisteri	MLG77	188	194	249	255	139	149	191	199	233	233	137	147	228	228	237	245	228	228	239	239	254	274
Xynisteri96	Xynisteri	MLG77	188	194	249	255	139	149	191	199	233	233	137	147	228	228	237	245	228	228	239	239	254	274
Xynisteri97	Xynisteri	MLG58	188	194	251	257	139	149	193	201	233	233	137	147	228	228	237	245	220	240	239	239	254	274
Xynisteri99	Xynisteri	MLG59	188	194	251	257	139	149	193	201	233	233	137	147	228	228	237	245	226	240	239	239	254	274
Mavro101	Mavro	MLG25	182	194	253	253	125	139	187	203	233	245	137	153	232	238	237	243	232	248	239	249	252	258
Mavro103	Mavro	MLG36	182	194	255	257	125	139	187	203	233	247	137	153	232	238	237	243	234	248	239	249	252	258
Mavro104	Mavro	MLG44	182	194	255	257	125	139	187	203	233	245	137	153	232	238	237	243	234	248	239	249	252	258
Mavro105	Mavro	MLG3	182	182	247	253	139	139	199	203	233	233	137	137	238	238	245	249	248	248	239	255	252	258
Mavro109	Mavro	MLG45	182	194	255	257	125	139	187	203	233	245	137	153	232	238	237	243	232	248	239	249	252	258
Mavro11	Mavro	MLG16	180	196	245	255	125	165	187	203	229	233	139	157	232	240	237	247	248	264	249	255	252	258
Mavro111	Mavro	MLG4	182	182	253	255	125	139	187	203	233	247	137	153	230	236	237	243	232	248	239	249	252	258
Mavro113	Mavro	MLG2	182	182	253	253	139	139	187	203	233	233	137	137	232	238	237	243	218	234	239	249	252	258
Mavro115	Mavro	MLG17	180	182	245	253	139	151	187	191	233	247	137	153	232	232	237	245	248	262	241	249	258	276
Mavro116	Mavro	MLG32	182	194	253	255	125	139	187	203	233	245	137	153	232	238	237	243	232	248	239	249	252	258
Mavro119	Mavro	MLG26	182	194	253	253	125	139	187	201	233	247	137	137	232	238	237	243	232	248	239	249	252	258
Mavro122	Mavro	MLG5	182	182	255	257	125	139	187	203	233	245	137	153	232	238	237	243	232	248	239	255	252	258
Mavro124	Mavro	MLG49	180	194	245	255	125	125	187	203	229	233	137	139	232	240	237	247	232	248	249	255	252	258
Mavro125	Mavro	MLG46	182	194	255	257	125	139	187	203	233	245	137	137	232	238	237	243	232	248	239	249	252	258
Mavro128	Mavro	MLG38	182	194	255	257	125	139	187	203	233	247	137	153	232	238	237	243	232	248	239	249	252	258
Mavro129	Mavro	MLG38	182	194	255	257	125	139	187	203	233	247	137	153	232	238	237	243	232	248	239	249	252	258
Mavro131	Mavro	MLG20	190	194	241	255	133	159	187	193	229	233	147	149	240	240	247	247	252	252	241	255	252	274
Mavro132	Mavro	MLG47	182	194	255	257	125	139	187	193	233	245	137	153	232	238	237	243	232	248	239	249	252	258
Mavro135	Mavro	MLG24	182	194	253	263	125	139	187	203	233	245	137	153	232	238	237	243	232	248	239	249	252	258
Mavro138	Mavro	MLG28	182	194	253	255	125	139	187	203	233	247	137	153	232	238	237	243	232	248	239	249	252	258
Mavro14	Mavro	MLG1	182	182	253	253	125	139	187	203	233	247	137	137	232	238	237	243	234	248	239	249	252	258
Mavro142	Mavro	MLG38	182	194	255	257	125	139	187	203	233	247	137	153	232	238	237	243	232	248	239	249	252	258
Mavro146	Mavro	MLG32	182	194	253	255	125	139	187	203	233	245	137	153	232	238	237	243	232	248	239	249	252	258
Mavro147	Mavro	MLG32	182	194	253	255	125	139	187	203	233	245	137	153	232	238	237	243	232	248	239	249	252	258
Mavro15	Mavro	MLG31	182	194	253	255	125	139	187	203	233	247	137	137	232	238	237	243	232	248	239	249	252	258
Mavro150	Mavro	MLG28	182	194	253	255	125	139	187	203	233	247	137	153	232	238	237	243	232	248	239	249	252	258
Mavro154	Mavro	MLG37	182	194	255	257	125	139	187	203	233	247	137	153	232	238	237	243	232	248	239	245	252	258
Mavro155	Mavro	MLG38	182	194	255	257	125	139	187	203	233	247	137	153	232	238	237	243	232	248	239	249	252	258
Mavro16	Mavro	MLG29	182	194	253	255	125	139	187	203	233	247	137	137	230	236	237	243	234	234	239	249	252	258
Mavro161	Mavro	MLG38	182	194	255	257	125	139	187	203	233	247	137	153	232	238	237	243	232	248	239	249	252	258
Mavro168	Mavro	MLG38	182	194	255	257	125	139	187	203	233	247	137	153	232	238	237	243	232	248	239	249	252	258
Mavro169	Mavro	MLG36	182	194	255	257	125	139	187	203	233	247	137	153	232	238	237	243	234	248	239	249	252	258
Mavro170	Mavro	MLG36	182	194	255	257	125	139	187	203	233	247	137	153	232	238	237	243	234	248	239	249	252	258
Mavro172	Mavro	MLG19	180	180	249	249	125	145	187	203	233	235	137	155	232	238	237	243	248	264	249	255	252	258
Mavro173	Mavro	MLG36	182	194	255	257	125	139	187	203	233	247	137	153	232	238	237	243	234	248	239	249	252	258
Mavro175	Mavro	MLG38	182	194	255	257	125	139	187	203	233	247	137	153	232	238	237	243	232	248	239	249	252	258
Mavro178	Mavro	MLG22	190	194	241	255	133	159	187	193	229	233	147	149	240	240	249	249	252	252	241	255	252	274
Mavro23	Mavro	MLG28	182	194	253	255	125	139	187	203	233	247	137	153	232	238	237	243	232	248	239	249	252	258
Mavro26	Mavro	MLG27	182	194	253	255	125	139	187	203	233	247	137	153	230	236	237	243	232	248	239	249	252	258
Mavro30	Mavro	MLG38	182	194	255	257	125	139	187	203	233	247	137	153	232	238	237	243	232	248	239	249	252	258
Mavro31	Mavro	MLG38	182	194	255	257	125	139	187	203	233	247	137	153	232	238	237	243	232	248	239	249	252	258
Mavro32	Mavro	MLG6	182	182	255	257	139	139	187	203	233	247	137	153	230	236	237	243	232	248	239	249	252	258
Mavro33	Mavro	MLG36	182	194	255	257	125	139	187	203	233	247	137	153	232	238	237	243	234	248	239	249	252	258
Mavro35	Mavro	MLG33	182	194	255	257	125	141	187	203	233	247	137	153	232	238	237	243	234	248	239	249	252	258
Mavro36	Mavro	MLG36	182	194	255	257	125	139	187	203	233	247	137	153	232	238	237	243	234	248	239	249	252	258
Mavro37	Mavro	MLG36	182	194	255	257	125	139	187	203	233	247	137	153	232	238	237	243	234	248	239	249	252	258
Mavro39	Mavro	MLG15	180	190	249	259	139	139	187	203	229	233	137	155	224	238	249	249	248	262	241	263	242	258
Mavro4	Mavro	MLG35	182	194	255	257	125	139	187	203	233	247	137	153	232	238	237	243	234	248	239	245	250	252
Mavro42	Mavro	MLG38	182	194	255	257	125	139	187	203	233	247	137	153	232	238	237	243	232	248	239	249	252	258
Mavro44	Mavro	MLG38	182	194	255	257	125	139	187	203	233	247	137	153	232	238	237	243	232	248	239	249	252	258
Mavro48	Mavro	MLG34	182	194	255	257	125	139	187	203	233	247	137	153	230	236	237	243	232	248	239	249	252	258
Mavro51	Mavro	MLG39	182	194	255	257	125	139	187	203	233	247	137	153	232	238	237	243	232	248	239	239	252	258
Mavro54	Mavro	MLG48	182	194	255	255	125	139	187	203	233	247	137	153	232	238	237	243	232	248	239	239	252	258
Mavro58	Mavro	MLG43	182	194	255	257	125	139	187	203	233	247	137	137	232	238	237	243	232	248	239	249	252	258
Mavro6	Mavro	MLG42	182	194	255	257	125	139	187	203	233	247	137	137	232	238	237	243	234	248	239	249	252	258
Mavro64	Mavro	MLG50	180	194	251	255	125	139	185	195	233	233	137	137	226	236	231	247	250	272	241	249	260	266
Mavro71	Mavro	MLG21	190	194	241	255	133	159	187	193	229	233	147	149	240	240	247	247	238	252	241	255	252	274
Mavro72	Mavro	MLG23	190	194	241	255	133	159	187	193	229	233	147	149	240	240	249	249	238	252	241	255	252	274
Mavro73	Mavro	MLG23	190	194	241	255	133	159	187	193	229	233	147	149	240	240	249	249	238	252	241	255	252	274
Mavro8	Mavro	MLG30	182	194	253	255	125	139	187	203	233	247	137	137	232	238	237	243	234	248	239	249	252	258
Mavro84	Mavro	MLG41	182	194	255	257	125	139	187	203	233	247	137	137	232	238	239	239	234	248	239	239	252	258
Mavro86	Mavro	MLG38	182	194	255	257	125	139	187	203	233	247	137	153	232	238	237	243	232	248	239	249	252	258
Mavro87	Mavro	MLG38	182	194	255	257	125	139	187	203	233	247	137	153	232	238	237	243	232	248	239	249	252	258
Mavro91	Mavro	MLG40	182	194	255	257	125	139	187	203	233	247	137	137	230	236	237	243	234	246	239	249	252	258
Mavro93	Mavro	MLG40	182	194	255	257	125	139	187	203	233	247	137	137	230	236	237	243	234	246	239	249	252	258
Mavro94	Mavro	MLG40	182	194	255	257	125	139	187	203	233	247	137	137	230	236	237	243	234	246	239	249	252	258
Mavro98	Mavro	MLG38	182	194	255	257	125	139	187	203	233	247	137	153	232	238	237	243	232	248	239	249	252	258
Maratheftiko110	Maratheftiko	MLG8	180	186	235	245	131	139	201	203	231	233	139	153	232	238	247	251	232	248	241	255	252	260
Maratheftiko162	Maratheftiko	MLG8	180	186	235	245	131	139	201	203	231	233	139	153	232	238	247	251	232	248	241	255	252	260
Maratheftiko174	Maratheftiko	MLG14	180	186	237	247	131	139	201	203	231	233	139	153	232	238	247	251	232	248	241	255	252	260
Maratheftiko177	Maratheftiko	MLG7	180	186	235	245	131	139	201	203	231	233	139	153	232	238	247	251	234	248	241	255	252	260
Maratheftiko181	Maratheftiko	MLG8	180	186	235	245	131	139	201	203	231	233	139	153	232	238	247	251	232	248	241	255	252	260
Maratheftiko183	Maratheftiko	MLG8	180	186	235	245	131	139	201	203	231	233	139	153	232	238	247	251	232	248	241	255	252	260
Maratheftiko22	Maratheftiko	MLG12	180	186	245	245	131	139	201	203	231	233	139	153	232	238	247	251	234	248	241	255	252	260
Maratheftiko24	Maratheftiko	MLG7	180	186	235	245	131	139	201	203	231	233	139	153	232	238	247	251	234	248	241	255	252	260
Maratheftiko28	Maratheftiko	MLG7	180	186	235	245	131	139	201	203	231	233	139	153	232	238	247	251	234	248	241	255	252	260
Maratheftiko29	Maratheftiko	MLG7	180	186	235	245	131	139	201	203	231	233	139	153	232	238	247	251	234	248	241	255	252	260
Maratheftiko34	Maratheftiko	MLG7	180	186	235	245	131	139	201	203	231	233	139	153	232	238	247	251	234	248	241	255	252	260
Maratheftiko45	Maratheftiko	MLG8	180	186	235	245	131	139	201	203	231	233	139	153	232	238	247	251	232	248	241	255	252	260
Maratheftiko52	Maratheftiko	MLG9	180	186	235	245	131	139	201	203	231	233	139	153	232	238	247	251	232	248	239	249	252	260
Maratheftiko53	Maratheftiko	MLG8	180	186	235	245	131	139	201	203	231	233	139	153	232	238	247	251	232	248	241	255	252	260
Maratheftiko56	Maratheftiko	MLG9	180	186	235	245	131	139	201	203	231	233	139	153	232	238	247	251	232	248	239	249	252	260
Maratheftiko57	Maratheftiko	MLG10	180	186	235	245	131	139	201	203	231	233	139	139	232	238	247	251	248	248	241	255	252	260
Maratheftiko62	Maratheftiko	MLG13	180	186	237	247	131	139	201	203	231	233	139	153	232	238	247	251	234	248	241	255	252	260
Maratheftiko77	Maratheftiko	MLG8	180	186	235	245	131	139	201	203	231	233	139	153	232	238	247	251	232	248	241	255	252	260
Maratheftiko10	Maratheftiko	MLG11	180	186	235	245	131	139	201	203	231	233	139	139	232	238	247	251	232	248	241	255	252	260
Veriko18	Veriko	MLG51	180	194	249	255	125	127	191	203	229	235	149	155	232	240	237	249	252	262	239	249	252	258
Veriko182	Veriko	MLG52	194	194	249	255	125	127	191	203	229	235	149	155	232	240	237	249	252	262	239	249	252	258
Veriko20	Veriko	MLG52	194	194	249	255	125	127	191	203	229	235	149	155	232	240	237	249	252	262	239	249	252	258
Veriko21	Veriko	MLG52	194	194	249	255	125	127	191	203	229	235	149	155	232	240	237	249	252	262	239	249	252	258
