# Supplementary material for: The Cypriot Indigenous Grapevine Germplasm Is a Multi-Clonal Varietal Mixture
Source: Plants (Basel). 2020 Aug 14;9(8):1034. doi: 10.3390/plants9081034 (PMC7463456; doi:10.3390/plants9081034)
Supplement: Supplementary file 1 [file plants-09-01034-s001.zip › plants-821124 - table s2.xlsx]

## Sheet: supp table 2
Table S2: Primers and panels used for the amplification of alleles across 11 loci
	Primer	Sequence (5'-3')	Fluorescent dye	Multiplex Run Panel
1	VrZAG112 [F]	(M13)CGTTTAAAGCCAGCTGAATCTTGGG	ROX	A
2	VrZAG112 [R]	TGGCTCCATACTGCTTCACGTAGGC	-	A
3	VRZAG62 [F]	(M13)GGTGAAATGGGCACCGAACACACGC	FAM	A
4	VRZAG62 [R]	CCATGTCTCTCCTCAGCTTCTCAGC	-	A
5	VrZAG67 [F]	(M13)ACCTGGCCCGACTCCTCTTGTATGC	ROX	A
6	VrZAG67 [R]	TCCTGCCGGCGATAACCAAGCTATG	-	A
7	VRZAG79 [F]	(M13)AGATTGTGGAGGAGGGAACAAACCG	FAM	A
8	VRZAG79 [R]	TGCCCCCATTTTCAAACTCCCTTCC	-	A
9	VVMD27 [F]	(M13)GTACCAGATCTGAATACATCCGTAAGT	ROX	A
10	VVMD27 [R]	ACGGGTATAGAGCAAACGGTGT	-	A
11	VVMD28 [F]	(M13)AACAATTCAATGAAAAGAGAGAGAGAGA	TAMRA	B
12	VVMD28 [R]	TCATCAATTTCGTATCTCTATTTGCTG	-	B
13	VVMD5 [F]	(M13)CTAGAGCTCGCCAATCCAA	ROX	B
14	VVMD5 [R]	TATACCAAAAATCATATTCCTAAA	-	B
15	VVMD7 [F]	(M13)AGAGTTGCGGAGAACAGGAT	FAM	B
16	VVMD7 [R]	CGAACCTTCACACGCTTGAT	-	B
17	VVS2 [F]	(M13)CAGCCCGTAAATGTATCCATC	TAMRA	B
18	VVS2 [R]	AAATTCAAAATTCTAATTCAACTGG	-	B
19	VVMD25 [F]	(M13)TTCCGTTAAAGCAAAAGAAAAAGG	FAM	C
20	VVMD25 [R]	TTGGATTTGAAATTTΑΤΤGAGGGG	-	C
21	VVMD32 [F]	(M13)TATGATTTTTTAGGGGGGTGAGG	ROX	C
22	VVMD32 [R]	GGAAAGATGGGATGACTCGC	-	C
	M13	TGTAAAACGACGGCCAGT
