# Supplementary material for: The Cypriot Indigenous Grapevine Germplasm Is a Multi-Clonal Varietal Mixture
Source: Plants (Basel). 2020 Aug 14;9(8):1034. doi: 10.3390/plants9081034 (PMC7463456; doi:10.3390/plants9081034)
Supplement: Supplementary file 1 [file plants-09-01034-s001.zip › plants-821124 - table s1.xlsx]

## Sheet: supp table 1
Table S1: Sampling locations and germplasm information across collection sites within the Commandaria zone
Sample	Prefecture	Municipality	Region	Topographic Code	Orchard Number	Variety	code
1	Limassol	Agros	Katsoni	38/50	196	Xynisteri	Xynisteri1	Xynisteri	1
2	Limassol	Zoopigi	Mazeri	48/25	591	Xynisteri	Xynisteri2	Xynisteri	2
3	Limassol	Agros	Katsoni	38/50	196	Xynisteri	Xynisteri3	Xynisteri	3
4	Limassol	Agros	Katsoni	38/50	196	Mavro	Mavro4	Mavro	4
5	Limassol	Agros	Katsoni	38/50	196	Xynisteri	Xynisteri5	Xynisteri	5
6	Limassol	Agros	Plati	38/49	663	Mavro	Mavro6	Mavro	6
7	Limassol	Agros	Hasani	38/49	1684	Xynisteri	Xynisteri7	Xynisteri	7
8	Nicosia	Alona	Lesti	38/58	1141	Mavro	Mavro8	Mavro	8
9	Nicosia	Alona	Lesti	38/58	1141	Xynisteri	Xynisteri9	Xynisteri	9
10	Nicosia	Alona	Sarakou	38/50	1735	Maratheftiko	Maratheftiko10	Maratheftiko	10
11	Nicosia	Alona	Potimon	38/50	1406	Mavro	Mavro11	Mavro	11
12	Nicosia	Alona	Potimon	38/50	1406	Xynisteri	Xynisteri13	Xynisteri	13
13	Nicosia	Alona	Vateri	38/50	642	Mavro	Mavro14	Mavro	14
14	Nicosia	Polistipos	Larmos	38/41	2059	Mavro	Mavro15	Mavro	15
15	Nicosia	Polistipos	Larmos	38/41	2059	Mavro	Mavro16	Mavro	16
16	Nicosia	Polistipos	Residence			Veriko	Veriko18	Veriko	18
17	Nicosia	Polistipos	Alotripes	38/41	1813	Xynisteri	Xynisteri19	Xynisteri	19
18	Nicosia	Livadeia	Residence			Veriko	Veriko20	Veriko	20
19	Nicosia	Livadeia	Residence			Veriko	Veriko21	Veriko	21
20	Nicosia	Alithinou	Kambos	38/42	468	Maratheftiko	Maratheftiko22	Maratheftiko	22
21	Nicosia	Platanistasa	Fourni	38/42	1344	Mavro	Mavro23	Mavro	23
22	Nicosia	Platanistasa	Rovatos	38/42	1824	Maratheftiko	Maratheftiko24	Maratheftiko	24
23	Nicosia	Platanistasa	Rovatos	38/42	1824	Xynisteri	Xynisteri25	Xynisteri	25
24	Nicosia	Platanistasa	Rovatos	38/42	1824	Mavro	Mavro26	Mavro	26
25	Nicosia	Platanistasa	Rovatos	38/42	1824	Xynisteri	Xynisteri27	Xynisteri	27
26	Nicosia	Platanistasa	Kato fiteia	38/42	1183	Maratheftiko	Maratheftiko28	Maratheftiko	28
27	Nicosia	Platanistasa	Kato fiteia	38/42	1183	Maratheftiko	Maratheftiko29	Maratheftiko	29
28	Nicosia	Platanistasa	Kato fiteia	38/42	1183	Mavro	Mavro30	Mavro	30
29	Nicosia	Platanistasa	Rovatos	38/42	1776	Mavro	Mavro31	Mavro	31
30	Nicosia	Platanistasa	Rovatos	38/42	1776	Mavro	Mavro32	Mavro	32
31	Nicosia	Fterikoudi	Skliridi	38/43	1759	Mavro	Mavro33	Mavro	33
32	Nicosia	Fterikoudi	Skliridi	38/43	1759	Maratheftiko	Maratheftiko34	Maratheftiko	34
33	Nicosia	Fterikoudi	Kaminia	38/43	2115	Mavro	Mavro35	Mavro	35
34	Nicosia	Askas	Petrovounaros	38/52	619	Mavro	Mavro36	Mavro	36
35	Nicosia	Askas	Exo Stavros	38/52	376	Mavro	Mavro37	Mavro	37
36	Limassol	Zoopigi	Mazeri	48/25	591	Xynisteri	Xynisteri38	Xynisteri	38
37	Pafos	Amargeti	Pyla	45/56	433	Mavro	Mavro39	Mavro	39
38	Pafos	Statos-St. Fotios	Psindron	46/10	260	Xynisteri	Xynisteri40	Xynisteri	40
39	Pafos	Kilinia	Pirki	46/02	547	Xynisteri	Xynisteri41	Xynisteri	41
40	Pafos	Kilinia	Pirki	46/03	547	Mavro	Mavro42	Mavro	42
41	Pafos	Pano Panagia	Arkosykari	46/02	410	Xynisteri	Xynisteri43	Xynisteri	43
42	Pafos	Pano Panagia	Arkosykari	46/02	410	Mavro	Mavro44	Mavro	44
43	Pafos	Pano Panagia	Arkosykari	46/02	410	Maratheftiko	Maratheftiko45	Maratheftiko	45
44	Pafos	Pano Panagia	Atouremmos	46/03	279	Xynisteri	Xynisteri47	Xynisteri	47
45	Pafos	Pano Panagia	Atouremmos	46/03	279	Mavro	Mavro48	Mavro	48
46	Pafos	Pano Panagia	Petreri	46/03	234	Xynisteri	Xynisteri50	Xynisteri	50
47	Pafos	Pano Panagia	Makries Limnes	46/03	230	Mavro	Mavro51	Mavro	51
48	Pafos	Pano Panagia	Makries Limnes	46/03	230	Maratheftiko	Maratheftiko52	Maratheftiko	52
49	Pafos	Pano Panagia	Makries Limnes	46/03	230	Maratheftiko	Maratheftiko53	Maratheftiko	53
50	Pafos	Pano Panagia	Makries Limnes	46/03	28	Mavro	Mavro54	Mavro	54
51	Pafos	Pano Panagia	Erifiou	46/03	28	Xynisteri	Xynisteri55	Xynisteri	55
52	Pafos	Pano Panagia	Erifiou	46/03	1060	Maratheftiko	Maratheftiko56	Maratheftiko	56
53	Pafos	Pano Panagia	Erifiou	36/59	1131	Maratheftiko	Maratheftiko57	Maratheftiko	57
54	Pafos	Pano Panagia	Erifiou	36/59	1131	Mavro	Mavro58	Mavro	58
55	Pafos	Pano Panagia	Erifiou	36/59	635	Xynisteri	Xynisteri61	Xynisteri	61
56	Pafos	Pano Panagia	Alaman	46/03	178	Maratheftiko	Maratheftiko62	Maratheftiko	62
57	Pafos	Pano Panagia	Alaman	46/03	178	Xynisteri	Xynisteri63	Xynisteri	63
58	Pafos	Pano Panagia	Alaman	46/03	178	Mavro	Mavro64	Mavro	64
59	Pafos	Pano Panagia	St. Ilias	36/59	1054	Xynisteri	Xynisteri65	Xynisteri	65
60	Pafos	Pano Panagia	St. Ilias	36/59	1054	Xynisteri	Xynisteri66	Xynisteri	66
61	Pafos	Pano Panagia	St. Ilias	36/59	1054	Xynisteri	Xynisteri67	Xynisteri	67
62	Pafos	Pano Panagia	Plakota	36/59	616	Xynisteri	Xynisteri68	Xynisteri	68
63	Pafos	Pano Panagia	Plakota	36/59	616	Xynisteri	Xynisteri69	Xynisteri	69
64	Pafos	Pano Panagia	Plakota	36/59	1047	Xynisteri	Xynisteri70	Xynisteri	70
65	Pafos	Pano Panagia	Plakota	36/59	1047	Mavro	Mavro71	Mavro	71
66	Pafos	Pano Panagia	Alaman	46/03	175	Mavro	Mavro72	Mavro	72
67	Pafos	Pano Panagia	Alaman	46/03	175	Mavro	Mavro73	Mavro	73
68	Pafos	Pano Panagia	Alaman	46/03	174	Xynisteri	Xynisteri74	Xynisteri	74
69	Pafos	Pano Panagia	St. Ilias	46/02	456	Xynisteri	Xynisteri75	Xynisteri	75
70	Pafos	Pano Panagia	St. Ilias	46/02	456	Xynisteri	Xynisteri76	Xynisteri	76
71	Pafos	Pano Panagia	Holetrika	36/58	955	Maratheftiko	Maratheftiko77	Maratheftiko	77
72	Pafos	Pano Panagia	Holetrika	36/58	955	Xynisteri	Xynisteri78	Xynisteri	78
73	Pafos	Pano Panagia	St. Astronikos	36/58	938	Xynisteri	Xynisteri80	Xynisteri	80
74	Pafos	Pano Panagia	St. Astronikos	36/58	938	Xynisteri	Xynisteri81	Xynisteri	81
75	Pafos	Pano Panagia	St. Astronikos	36/58	938	Xynisteri	Xynisteri82	Xynisteri	82
76	Pafos	Pano Panagia	St. Astronikos	36/58	938	Xynisteri	Xynisteri83	Xynisteri	83
77	Limassol	Mandria	Rois	47/26	588	Mavro	Mavro84	Mavro	84
78	Nicosia	Farmakas	Chrysomiloudia	38/62	768	Mavro	Mavro86	Mavro	86
79	Nicosia	Farmakas	Kissi	38/63	258	Mavro	Mavro87	Mavro	87
80	Limassol	Kilani	Vartalis	47/35	112	Xynisteri	Xynisteri89	Xynisteri	89
81	Nicosia	Farmakas	Spilios	48/06	348	Xynisteri	Xynisteri90	Xynisteri	90
82	Nicosia	Farmakas	Spilios	48/06	348	Mavro	Mavro91	Mavro	91
83	Nicosia	Farmakas	Spilios	48/06	348	Xynisteri	Xynisteri92	Xynisteri	92
84	Nicosia	Farmakas	Spilios	48/06	348	Mavro	Mavro93	Mavro	93
85	Nicosia	Farmakas	Spilios	48/06	348	Mavro	Mavro94	Mavro	94
86	Nicosia	Farmakas	Laxia	38/62	82	Xynisteri	Xynisteri95	Xynisteri	95
87	Nicosia	Farmakas	Laxia	38/62	82	Xynisteri	Xynisteri96	Xynisteri	96
88	Nicosia	Farmakas	Laxia	38/62	82	Xynisteri	Xynisteri97	Xynisteri	97
89	Nicosia	Farmakas	Laxia	38/62	82	Mavro	Mavro98	Mavro	98
90	Nicosia	Farmakas	Laxia	38/62	82	Xynisteri	Xynisteri99	Xynisteri	99
91	Nicosia	Farmakas	Mouti	48/06	661	Xynisteri	Xynisteri100	Xynisteri	100
92	Nicosia	Farmakas	Mouti	48/06	661	Mavro	Mavro101	Mavro	101
93	Larnaka	Odou	Sklinikia	48/06	367	Xynisteri	Xynisteri102	Xynisteri	102
94	Larnaka	Odou	Sklinikia	48/06	367	Mavro	Mavro103	Mavro	103
95	Larnaka	Odou	Siilinos	48/06	172	Mavro	Mavro104	Mavro	104
96	Larnaka	Odou	Siilinos	48/06	172	Mavro	Mavro105	Mavro	105
97	Larnaka	Odou	Siilinos	48/06	174	Xynisteri	Xynisteri106	Xynisteri	106
98	Nicosia	Farmakas	Chillinides	48/06	701	Xynisteri	Xynisteri107	Xynisteri	107
99	Nicosia	Farmakas	Chillinides	48/06	701	Xynisteri	Xynisteri108	Xynisteri	108
100	Nicosia	Farmakas	Chillinides	48/06	701	Mavro	Mavro109	Mavro	109
101	Nicosia	Farmakas	Chillinides	48/06	719	Maratheftiko	Maratheftiko110	Maratheftiko	110
102	Nicosia	Farmakas	Chillinides	48/06	719	Mavro	Mavro111	Mavro	111
103	Nicosia	Farmakas	Chillinides	48/06	719	Xynisteri	Xynisteri112	Xynisteri	112
104	Nicosia	Farmakas	Chrysomiloudia	38/62	1252	Mavro	Mavro113	Mavro	113
105	Nicosia	Farmakas	Chrysomiloudia	38/62	1252	Xynisteri	Xynisteri114	Xynisteri	114
106	Nicosia	Farmakas	Chrysomiloudia	38/62	972	Mavro	Mavro115	Mavro	115
107	Nicosia	Farmakas	Chrysomiloudia	38/62	972	Mavro	Mavro116	Mavro	116
108	Nicosia	Farmakas	Chrysomiloudia	38/62	768	Xynisteri	Xynisteri117	Xynisteri	117
109	Nicosia	Farmakas	Chrysomiloudia	38/62	768	Xynisteri	Xynisteri118	Xynisteri	118
110	Nicosia	Farmakas	Kissi	38/63	258	Mavro	Mavro119	Mavro	119
111	Nicosia	Farmakas	Kissi	38/63	258	Xynisteri	Xynisteri120	Xynisteri	120
112	Nicosia	Farmakas	Kissi	38/62	700	Xynisteri	Xynisteri121	Xynisteri	121
113	Nicosia	Farmakas	Kissi	38/62	700	Mavro	Mavro122	Mavro	122
114	Nicosia	Farmakas	Petrelezis	38/54	617	Xynisteri	Xynisteri123	Xynisteri	123
115	Nicosia	Farmakas	Petrelezis	38/54	617	Mavro	Mavro124	Mavro	124
116	Nicosia	Farmakas	Pneumatikos	38/54	777	Mavro	Mavro125	Mavro	125
117	Nicosia	Farmakas	Pneumatikos	38/54	778	Xynisteri	Xynisteri126	Xynisteri	126
118	Nicosia	Farmakas	Pneumatikos	38/54	779	Xynisteri	Xynisteri127	Xynisteri	127
119	Nicosia	Farmakas	Pneumatikos	38/54	779	Mavro	Mavro128	Mavro	128
120	Limassol	Kato Platres	Katevasi	47/17	644	Mavro	Mavro129	Mavro	129
121	Limassol	Kato Platres	Katevasi	47/17	644	Xynisteri	Xynisteri130	Xynisteri	130
122	Limassol	Kato Platres	Katevasi	47/17	644	Mavro	Mavro131	Mavro	131
123	Limassol	Omodos	Katevasi	47/17	403	Mavro	Mavro132	Mavro	132
124	Limassol	Omodos	Katevasi	47/17	403	Xynisteri	Xynisteri134	Xynisteri	134
125	Pafos	St. Nikolaos	Metsele	46/23	549	Mavro	Mavro135	Mavro	135
126	Pafos	St. Nikolaos	Vouppos	46/24	279	Xynisteri	Xynisteri136	Xynisteri	136
127	Pafos	St. Nikolaos	Vouppos	46/24	279	Mavro	Mavro138	Mavro	138
128	Pafos	St. Nikolaos	Mantitzina	46/24	319	Xynisteri	Xynisteri139	Xynisteri	139
129	Limassol	Arsos	Laona	26/32Ε1	16	Mavro	Mavro142	Mavro	142
130	Limassol	Arsos	Laona	26/32Ε1	16	Xynisteri	Xynisteri143	Xynisteri	143
131	Limassol	Arsos	Fraktades	26/32Ε1	55	Xynisteri	Xynisteri145	Xynisteri	145
132	Limassol	Arsos	Fraktades	26/32Ε1	55	Mavro	Mavro146	Mavro	146
133	Limassol	Mandria	Gemosies	47/18	696	Mavro	Mavro147	Mavro	147
134	Limassol	Mandria	Kastellanos	47/18	709	Xynisteri	Xynisteri149	Xynisteri	149
135	Limassol	Mandria	Kastellanos	47/18	709	Mavro	Mavro150	Mavro	150
136	Limassol	Mandria	Kastellanos	47/18	709	Xynisteri	Xynisteri151	Xynisteri	151
137	Limassol	Mandria	Rois	47/26	588	Xynisteri	Xynisteri152	Xynisteri	152
138	Limassol	Mandria	Rois	47/26	588	Xynisteri	Xynisteri153	Xynisteri	153
139	Limassol	Mandria	Rois	47/26	588	Mavro	Mavro154	Mavro	154
140	Limassol	Mandria	Polemi	47/26	491	Mavro	Mavro155	Mavro	155
141	Limassol	Mandria	Polemi	47/26	491	Xynisteri	Xynisteri157	Xynisteri	157
142	Limassol	Omodos	Salera	47/26	177	Xynisteri	Xynisteri158	Xynisteri	158
143	Limassol	Omodos	Salera	47/26	177	Xynisteri	Xynisteri159	Xynisteri	159
144	Limassol	Omodos	Tempeliades	47/26	488	Mavro	Mavro161	Mavro	161
145	Limassol	Omodos	Tempeliades	47/26	488	Maratheftiko	Maratheftiko162	Maratheftiko	162
146	Limassol	Omodos	Polemi	47/26	263	Xynisteri	Xynisteri163	Xynisteri	163
147	Limassol	Kilani	Vartalis	47/35	112	Xynisteri	Xynisteri165	Xynisteri	165
148	Limassol	Kilani	Vartalis	47/35	112	Xynisteri	Xynisteri166	Xynisteri	166
149	Limassol	Kilani	Vartalis	47/35	112	Xynisteri	Xynisteri167	Xynisteri	167
150	Limassol	Kilani	Vartalis	47/35	112	Mavro	Mavro168	Mavro	168
151	Limassol	Kilani	Vartalis	47/35	112	Mavro	Mavro169	Mavro	169
152	Limassol	Kilani	Vartalis	47/35	112	Mavro	Mavro170	Mavro	170
153	Limassol	Kilani	Vartalis	47/35	112	Mavro	Mavro172	Mavro	172
154	Limassol	Kilani	Vartalis	47/35	112	Mavro	Mavro173	Mavro	173
155	Limassol	Kilani	Vartalis	47/35	112	Maratheftiko	Maratheftiko174	Maratheftiko	174
156	Limassol	Kilani	Vartalis	47/35	112	Mavro	Mavro175	Mavro	175
157	Limassol	Kilani	Vartalis	47/35	112	Xynisteri	Xynisteri176	Xynisteri	176
158	Limassol	Kilani	Vartalis	47/35	112	Maratheftiko	Maratheftiko177	Maratheftiko	177
159	Limassol	Kilani	Vartalis	47/35	112	Mavro	Mavro178	Mavro	178
160	Limassol	Kilani	Vartalis	47/35	112	Xynisteri	Xynisteri180	Xynisteri	180
161	Limassol	Kilani	Vartalis	47/35	112	Maratheftiko	Maratheftiko181	Maratheftiko	181
162	Limassol	Kilani	Vartalis	47/35	112	Veriko	Veriko182	Veriko	182
163	Limassol	Kilani	Vartalis	47/35	112	Maratheftiko	Maratheftiko183	Maratheftiko	183
164	Limassol	Kilani	Vartalis	47/35	112	Xynisteri	Xynisteri184	Xynisteri	184
